# Supplementary material for: Predominance of Recombinant Norovirus Strains in Greece, 2016–2018
Source: Microorganisms. 2023 Nov 29;11(12):2885. doi: 10.3390/microorganisms11122885 (PMC10745620; doi:10.3390/microorganisms11122885)
Supplement: Supplementary file 1 [file microorganisms-11-02885-s001.zip]

Archive with 1 entries (1 files):
- microorganisms-2615727-supplementary.pdf
